# Supplementary material for: Checkpoint inhibitors, fertility, pregnancy, and sexual life: a systematic review
Source: ESMO Open. 2021 Sep 28;6(5):100276. doi: 10.1016/j.esmoop.2021.100276 (PMC8487000; doi:10.1016/j.esmoop.2021.100276)
Supplement: Supplementary Table S1 [file mmc1.xlsx]

## Sheet: Foglio1
1st author	Year	PMID	Checkpoint	Cells	Evidence
Habicht A	2007	17911606	PDL1	Treg	Fetomaternal tolerance is dependent on PDL1 expressed by Treg
Wafula PO	2009	19811462	PD1	Treg	PD-1 but not CTLA-4 blockage abrogates the protective effect of Treg in a pregnancy murine model
D'Addio F	2011	21949023	PDL1	Th17	Th17 could be one mediators of the fetotoxic effect of anti-PDL1
Gu YZ	2013	23261407	PDL1	hPMSCs	hPMSCs exert their immunosuppressive functions through PDL1
Veras E	2017	27362903	PDL1	Various	PDL1 expression is high on syncytiotrophoblast cells, medium-low on intermediate trophoblastic cells, and undetectable on cytotrophoblastic cells
Shepard MT	2013	23782245	PD1	T lymphocyte	T lymphocyte omeostasis during pregnancy is mantained also PD1
Prell RA	2016	26786669	PDL1	na	PDL1 regulate feto-maternal tolerance
Zhang Y	2019	30500923	PD1/PDL1	Decidual macrophage	PD-1 signaling is a major regulator of macrophage differentiation and function, and it is critical for the success of a pregnancy
Okuyama M	2019	30833943	soluble PDL1	na	Soluble PDL1 is elevated in pregnant woman and may contribute to the feto-maternal tolerance
Wang S	2019	31138782	CTLA4	CD8+ T cell	CTLA4 contributes to maintenance of CD8+ T cell that are tolerant to the fetus
Zeng W	2020	32051396	PDL1	Tfr	Blocking of PDL1 increases Tfr accumulation and fetal loss
hPMSCs = human placental-derived mesenchymal stem cells; na = not applicable; Tfr = T follicular regulatory cells; Treg = T regulatory-cells
